# Supplementary material for: Relationship between Brain-Derived Neurotrophic Factor and Schneiderian First Rank Symptoms in Antipsychotic-Naïve Schizophrenia
Source: Front Psychiatry. 2013 Jul 2;4:64. doi: 10.3389/fpsyt.2013.00064 (PMC3698453; doi:10.3389/fpsyt.2013.00064)
Supplement: Supplementary file 1 [file 44956_Venkatasubramanian_DataSheet1.XLS]

## Sheet: ELISA Standard Curve
															pg/mL	O.D.	Corrected
															4000	1.438	1.411
															2000	1.054	1.027
															1000	0.618	0.591
															500	0.325	0.298
															250	0.195	0.168
															125	0.109	0.082
															62.5	0.06	0.033
															0	0.027	-
															pg/mL	O.D.	Corrected
															4000	1.736	1.705
															2000	0.918	0.887
															1000	0.668	0.637
															500	0.492	0.461
															250	0.181	0.15
															125	0.154	0.123
															62.5	0.091	0.06
															0	0.031	-
