# Supplementary material for: Relationship between Brain-Derived Neurotrophic Factor and Schneiderian First Rank Symptoms in Antipsychotic-Naïve Schizophrenia
Source: Front Psychiatry. 2013 Jul 2;4:64. doi: 10.3389/fpsyt.2013.00064 (PMC3698453; doi:10.3389/fpsyt.2013.00064)
Supplement: Supplementary file 2 [file 44956_Venkatasubramanian_DataSheet2.XLS]

## Sheet: BDNF Data
Subject Number	Subject Status	BDNF [ng/mL]
1	Schizophrenia Patient	31.98
2	Schizophrenia Patient	32.84
3	Schizophrenia Patient	17.92
4	Schizophrenia Patient	25.92
5	Schizophrenia Patient	24.41
6	Schizophrenia Patient	27.8
7	Schizophrenia Patient	9.37
8	Schizophrenia Patient	35.9
9	Schizophrenia Patient	15.57
10	Schizophrenia Patient	25.06
11	Schizophrenia Patient	38.42
12	Schizophrenia Patient	28.14
13	Schizophrenia Patient	21.36
14	Schizophrenia Patient	26.41
15	Schizophrenia Patient	37.86
16	Schizophrenia Patient	35.28
17	Schizophrenia Patient	27.23
18	Schizophrenia Patient	7.5
19	Schizophrenia Patient	21.81
20	Schizophrenia Patient	24.87
21	Schizophrenia Patient	36.52
22	Schizophrenia Patient	32.84
23	Schizophrenia Patient	20.95
24	Schizophrenia Patient	23.46
25	Schizophrenia Patient	27.19
26	Schizophrenia Patient	29.85
27	Schizophrenia Patient	25.36
28	Schizophrenia Patient	50.32
29	Schizophrenia Patient	19.27
30	Schizophrenia Patient	6.9
31	Schizophrenia Patient	42.07
32	Schizophrenia Patient	46.47
33	Schizophrenia Patient	13.12
34	Schizophrenia Patient	51.01
35	Schizophrenia Patient	29.72
36	Schizophrenia Patient	21.74
37	Schizophrenia Patient	43.4
38	Schizophrenia Patient	39.5
39	Schizophrenia Patient	29.37
40	Schizophrenia Patient	44.02
41	Schizophrenia Patient	45.8
42	Schizophrenia Patient	31.78
43	Schizophrenia Patient	50.56
44	Schizophrenia Patient	40.64
45	Schizophrenia Patient	32.57
46	Schizophrenia Patient	29.81
47	Schizophrenia Patient	51.18
48	Schizophrenia Patient	29.94
49	Schizophrenia Patient	31.83
50	Schizophrenia Patient	4.96
51	Schizophrenia Patient	12.83
52	Schizophrenia Patient	11.68
53	Schizophrenia Patient	32.83
54	Schizophrenia Patient	7.73
55	Schizophrenia Patient	22.77
56	Schizophrenia Patient	40.68
57	Schizophrenia Patient	32.23
58	Schizophrenia Patient	21.18
59	Schizophrenia Patient	18.86
60	Healthy Control	38.03
61	Healthy Control	39.33
62	Healthy Control	36.75
63	Healthy Control	25.2
64	Healthy Control	27.51
65	Healthy Control	38.29
66	Healthy Control	41.91
67	Healthy Control	49.97
68	Healthy Control	31.36
69	Healthy Control	34.45
70	Healthy Control	27.36
71	Healthy Control	39.29
72	Healthy Control	41.86
73	Healthy Control	40.59
74	Healthy Control	42.04
75	Healthy Control	31.7
76	Healthy Control	54.02
77	Healthy Control	36.27
78	Healthy Control	30.82
79	Healthy Control	29.28
80	Healthy Control	24.79
81	Healthy Control	42.87
82	Healthy Control	39.85
83	Healthy Control	46.51
84	Healthy Control	32.28
85	Healthy Control	26.86
86	Healthy Control	32.53
87	Healthy Control	44.33
88	Healthy Control	31.73
89	Healthy Control	34.69
90	Healthy Control	3.45
91	Healthy Control	30.25
92	Healthy Control	34.14
93	Healthy Control	37.77
94	Healthy Control	33.54
95	Healthy Control	43.09
96	Healthy Control	23.68
97	Healthy Control	30.19
98	Healthy Control	30.27
99	Healthy Control	32.71
100	Healthy Control	24.59
101	Healthy Control	32.87
102	Healthy Control	30.11
103	Healthy Control	34.56
104	Healthy Control	33.59
105	Healthy Control	40.55
106	Healthy Control	20.25
107	Healthy Control	46.47
108	Healthy Control	40.94
109	Healthy Control	23.33
110	Healthy Control	41.12
111	Healthy Control	36.22
112	Healthy Control	48.35
113	Healthy Control	41.95
114	Healthy Control	44.29
115	Healthy Control	37.81
116	Healthy Control	30.33
117	Healthy Control	32.18
118	Healthy Control	36.27
119	Healthy Control	28.36
